# Supplementary material for: Stepping into a dangerous quagmire: Macroecological determinants of Bothrops envenomings, Brazilian Amazon
Source: PLoS One. 2018 Dec 6;13(12):e0208532. doi: 10.1371/journal.pone.0208532 (PMC6283637; doi:10.1371/journal.pone.0208532)
Supplement: S1 Table — (XLS) [file pone.0208532.s001.xls]

## Sheet: Sheet1
Year	Race (1=white; 2=black; 3=Asian; 4=Admixed; 5=Amerindian; 9=Not reported)	Zone (1=urban/periurban; 2=rural)	Time until medical assistance (1=0-1hour; 2=1-3hours; 3=3-6hours; 4=6-12hours; 5=12-24hours; 6=24hours or more; 9=not informed)	Severity grading (1=mild; 2=moderate; 3=severe)	Antivenom administration (1=yes; 2=no)	Related to work (1=yes; 2=no; 9=not informed)	Outcome (1=discharge; 2=death)
2009	5	2	6	1	1	2	1
2010	4	2	5	1	2	2	1
2010	4	2	4	3	1	2	1
2009	5	2	3	2	1	1	1
2009	5	2	5	2	1	2	1
2009	4	1	1	1	9	9	1
2009	4	1	1	1	9	9	1
2009	4	2	3		1	2	1
2009	4	2	3	2	1	1	1
2007	4	1	1	1	1	1	1
2007	4	2	2	2	1	2	1
2007	4	2	4	2	1	2	1
2007	4	2	1	2	1	2	1
2007	4	2	2	3	9	1	1
2007	4	1	9	1	2	9	1
2009	4	2	2	2	1	2	1
2008	4	3	2	1	1		1
2008	5	2	3	2	1	1	1
2008	4	2	6	3	1	1	1
2008	4	2	9	9	9	9	1
2008	5	2	4	3	1	1	1
2009	4	2	1	1	1	2	1
2008	5	2	5	3	1	1	1
2008	4	2	3	2	1	9	1
2008	4	2	6	2	9	9	1
2009	4	2	3	1	1	1	1
2009	4	2	3	3	1	1	1
2007	5	2	1	1	1	1	1
2009	4	2	3	2	1	2	1
2007	4	2	3	1	2	2	1
2007	5	2	5	1	1	2	1
2007	4	1	1	2	1	2	1
2007	4	2	6	1	1	1	1
2007	2	2		1	2	2	1
2009	4	2	5	2	1	2	1
2009	4	2	6	3	1	2	1
2009	4	1	1	1	1	1	1
2009	4	2	4	1	1	1	1
2009	4	2	3	3	1	2	1
2009	4	1	2	1	2	2	1
2009	5	2	4		2	1	1
2009	4	2	3	1	1	1	1
2009	4	2	3	1	1	1	1
2009	4	1	1	1	1	1	1
2009	4	2	2	1	2		1
2009	4	1	3	1	2	1	1
2009	4	2	2	2	2	2
2009	4	2	2		1	1
2009	4	2	5	2	1	1	1
2009	4	2	3	1	1	2	1
2009	4	2	3	1	1	1	1
2009	4	1	1	1	1	2	1
2009	1	2	3	2	1	2	1
2009	4	2	1	1	1	1	1
2009	1	2	4	2	1	2	1
2009	4	2	2	3	1	1	1
2009	4	2	5	2	1	2	1
2009	4	1	2	1	1	2	1
2009	4	1	2	1	1	2	1
2009	4	2	2	1	1	2	1
2009	4	2	3	1	1	2	1
2009	2	2	2	2	1	2	1
2009	4	2	3	1	2	2	1
2009	4	2	3	2	1	2	1
2009	4	2	3	2	1	1	1
2009	4	2	5	2	2	2	1
2009	4	2	3	1	1	1	1
2009	4	1	5	2	1	2	1
2009	4	2	3	2	1	2	1
2009	4	2	2	1	1	2	1
2009	4	2	4	1	1	1	1
2009	4	2	3	2	1	1	1
2009	4	2	2	2	1	1	1
2009	4	1	6	1	1	2	1
2009	4	1	1	1	1	2	1
2009	4	2	5	2	1	1	2
2009	4	2	3	2	1	1	1
2009	4	2	2	3	1	2	1
2009	4	2	3		1	2	1
2009	4	2	4		1	2	1
2009	5	2	1	1	2	1	1
2009	4	2	6	1	1	2	1
2009	4	2	5	2	1	1	1
2009	5	2	5	3	1	2	1
2009	5	2	5	1	1	1	1
2009	4	2	2	2	1	1	1
2009	4	2	2	1	2	1	1
2009	4	2	2	1	1	2	1
2009	4	2	3	3	1	1	1
2009	1	2	1	1	1	1	1
2009	1	2	6	2	1	1	1
2009	1	2	2	1	2	1	1
2009	1	2	6	1	1	1	1
2009	1	2	5	2	1	1	1
2009	1	2	2	1	2	1	1
2009	1	2	1	2	1	2	1
2009	1	1	1	2	1	1	1
2009	1	2	3	2	1	1	1
2009	1	1	1	1	2	2	1
2009	4	1	2	2	1	2	1
2009	4	2	2	2	1	2	1
2009	4	2	2	2	1	2	1
2009	4	2	3	1	2	1	1
2009	5	2	2	1	2	2	1
2009	4	2	2	2	2	1	1
2009	4	2	2	3	1	1	1
2009	1	2	2	2	1	1	1
2007	5	2	3	1	1	1	1
2009	4	1	1	1	1	2	1
2009	4	1	2	3	1	1	1
2009	4	1	1	2	1	1	1
2009	4	2	2	3	1	2	1
2009	4	1	1	1	1	2	1
2009	5	2	3	1	1	1	1
2009	5	2	3	2	1	1	1
2009	1	1	1	1	1	2	1
2007	4	2	3	1	1	2	1
2009	4	2	2	1	1	2	1
2009	4	2	2	2	1	1	1
2009	4	2	3	2	1	1	1
2009	4	2	4	2	1	2	1
2009	4	2	1	2	1	1	1
2009	4	1	2	1	1	1
2009	4	2	4	2	1	1	1
2009	5	2	2	2	1	2	1
2009	4	2	3	2	2	1	9
2009	4	2	3	1	1	2	1
2009	4	2	2	2	1	2	1
2009	4	2	4	2	1	1	1
2009	5	2	1	1	2	1	1
2009	5	2	1	1	2	2	1
2009	5	2	1	1	2	1	1
2009	5	2	1	1	2	1	1
2009	5	2	2	1	2	2	1
2009	1	1	3	2	1	2	1
2009	4	2	6	2	2	1	1
2009	4	2	3	1	1	1	1
2009	4	2	6	1	1	2	1
2009	4	2	3	2	1	1	1
2009	1	1	1	1	2	2	1
2009	4	2	5	1	1	2	1
2009	4	1	1	1	1	2	1
2009	4	2	3	1	1	2	1
2009	4	2	4	2	1	1	1
2009	4	2	5	1	1	2	1
2009	4	2	3	2	1	2	1
2009	4	2	5	1	1	2	1
2009	4	1	1	1	1		1
2009	4	2	2	9	1	2	1
2009	4	2	2	1	1	1	1
2009	4	2	1	1	1	1	1
2009	4	2	2	1	2
2009	4	1	9	1	2
2009	4	2	1	2	1	2
2009	4	2	3	2	1
2009	4	2	1	1	1	2
2009	5	2	3	1	2
2009	4	2	2	1	2
2009	5	2	3	1	1	1	1
2009	5	2	9	3	2	1	2
2009	5		2	1	1	2	1
2009	5	2	4	2	1	2	1
2009	5	2	6		1	1	1
2009	4	2	3	1	1	2	1
2009	4	2	2	2	1	1	1
2009	5	2	1	2	1	2	1
2009	4	1	2	3	1	2	1
2009	4	1	1	1	2	2	1
2009	4	2	4	3	1	1	1
2009	4	2	5	3	1	1	1
2009	4			2	1	1	1
2009	4	2	2	1	2	2	1
2009	1	2	3	1	2	2	1
2009	1	1	1	1	2	2	1
2009	4	2	3	2	1	2	1
2009	5	2	1	1	2	1	1
2009	5	2	1	1	2	2	1
2009	5	2	1	1	2	2	1
2009	5	2	2	1	2	1	1
2009	5	2	4	1	2	1	1
2009	5	2	5	1	2	1	1
2009	4	2	1		2
2009	4	2	3	2	1	1	1
2009	4	2	3	2	1	1	1
2009	5	2	3	1	1	1	1
2009	4	2	3	2	1	1	1
2009	5	2	2	2	1	1	1
2009	5	2	5	1	2	1	1
2009	5	2	2	1	1	1	1
2009	5	2	2	1	1	1	1
2009	5	2	5	2	1	2	1
2009	4	1	1	2	1	2	1
2009	5	2	2	1	1	1	1
2009	5	2	4	1	1	1	1
2009	4	2	3	1	1	1	1
2009	4	2	2	1	1	1	1
2009	4	2	3	2	1	1	1
2009	4	2	3	2	1	2	1
2009		2	3	2	1	2	1
2009	1	2	3	1	1	1	1
2009	1	2	1	3	1	1	1
2009	5	2	1	1	2	2	1
2009	4	2	2	1	1	1	1
2009	4	1	5	1	2	2	1
2009	4	2	4	1	1	2	1
2009	4	1		1	1	2	1
2009	4	2	2	1	1	1	1
2009	4	2	3	1	1	2	1
2009	4	2	1	1	1	2	1
2009	4	3	2	1	1	2	1
2009	4	2	2		1	1	1
2009	1	1	1	2	1	2	1
2009	1	2	1	2	1	2	1
2009	1	1		1	1	1	1
2009	4	2	2	2	1	1	1
2009	9	2	1	1	1	2	1
2009	1	2	2	1	1	1	1
2009	1	2	3	1	1	1	1
2009	4	1	1	2	1	2	1
2009	4	2	6	2	1	1	1
2009	4	1	3	2	1	2	1
2009	4	2	6	2	1	1	1
2009	4	1	1	1	1	1	1
2009	4	2	2	2	1	1	1
2009	1	2	3	1	1	1	1
2009	4	2	1	1	1	1	1
2009		2	4	2	1	1	1
2009	4	2	5	2	1	1
2009	5	2	1	3	1	2	1
2009	5	2	1	1	1	2	1
2009	4	2	1	2	1	1	1
2009	4	2	2	2	1	1	1
2009	4	2	4	2	1	1	1
2009	1	2	5	1	1	1	1
2009	4	2	2	2	1
2009	4	2	2	1	2
2009	4	1	1	1	1	1	1
2009	4	2	3	1	1	1	1
2009	4	2	3	2	1	1	1
2009	4	2	3	1	1	1	1
2009	4	2	3	2	1	2
2009	4	2	3	2	1	1	9
2009	5	2	5	1	1	1	1
2009	4	2	4	1	1	2	1
2009	4	2	2	1	1
2009	2	1	1	1	1	2	1
2009	4	2	2	3	1	2
2009	4	2	3		1
2009	9	2	4	3	1
2009	1	1	1	1	1	2
2009	4	2	6	1	1
2009	4	2	3	1	1	1	1
2009	4	2	6	1	1	1	1
2009	4	2	2	1	1	1	1
2009	1	2	2	1	1	2	1
2009	4	2	3	1	1	1	1
2009	4	2	4	1	1	2	1
2009	4	2	4	2	1	2	1
2009	5	2	6	3	1	2	1
2009	5	2	4	2	1	2	1
2009	5	2	6	1	1	2	1
2009	5	1	1	1	1	2	1
2009	5	2	6	3	1	2	1
2009	5	2	1	1	1	2	1
2009	5	2	4	1	1
2009	5	2	6	3	1	2
2009	5	2	1	1	2	2	1
2009	4	2	3	2	1	1	1
2009	4	2	3	2	1	1	1
2009	4	2	3	1	1	2	1
2009	4	2	3	1	1	1	1
2009	4	2	2	1	1	2	1
2009	4	2	1	2	1	2	1
2009	4	2	2	2	1	1	9
2009	4	2	1	2	1	1	1
2009	1	2	1	2	1	2	1
2009	4	2	2	2	1	1	1
2009	4	2	2	1	2	2	1
2009	4	2	2	1	1	1	1
2009	4	2	6	2	1	2	1
2009	4	2	4	2	1	1	1
2009	4	2	3	1	1	2	1
2009	4	2	9	2	1	1	1
2009	4	2	2	2	1	1	1
2009	4	2	3	2	2	1	1
2009	1	2	2	1	2	1	1
2009	4	2	3	1	1	1	1
2009	4	1	1	1	1	1	1
2009	5	2	4	1	1	1	1
2009	5	2	1	1	1	1	1
2009	4	2	3	1	1	1	1
2009	5	2	9	3	1	1	1
2009	5	2	2	1	1	1	1
2009	5	2	3	2	1	1	1
2009	4	2	2	2	1	1	1
2009	4	2	1	1	2	1
2009		2	1	2	2	9
2009	5	2	2	1	1	2	1
2009	5	2	5	2	1	2	1
2009	4	1	3	1	1	1	1
2009	4	2	3	3	1	2	1
2009	5	2	3	1	1	1	1
2009	4	2	5	2	1	2	1
2009	5	2	4	1	1	1	1
2009	4	1	2	1	1	1	1
2009	4	1	2	1	1	2	1
2009	4	2	3	2	1	2	1
2009	1	2	4	1	1	1	1
2009	5	2	2	2	1	2	1
2009	4	2	3	1	1	1	1
2009	4	2	4	1	2	1	1
2009	4	2	4	2	1	1	1
2009	4	2	6	2	1	1	1
2009	4	2	1	2	1	2	1
2009	4	2	3	2	1	1	1
2009	4	2	2	2	1	2	1
2009	4	2	2	1	1	1	1
2009	4	2	2	1	1	2	1
2009	4	2	3	1	1	1	1
2009	4	2	3	2	1	1	1
2009	4	2	5	2	1	2	1
2009	4	2	2	1	1	1	1
2009	4	2	2	1	1	2	1
2009	4	2	5	2	1	2	1
2009	4	2	4		1	1	1
2009	4	2	3	1	1	2	1
2009	4	2	3	1	1	1	1
2009	4	2	3	1	1	2	1
2009	4	2	2	1	1	2	1
2009	4	2	3	1	1	2	1
2009	4	2	2	2	1	2	1
2009	4	2	2	2	1	1	1
2009	4	2	2	2	1	1	1
2009	4	2	6	2	1	1	1
2009	4	2	1	1	1	2	1
2009	1	2	5	2	1	2	1
2009	1	1	1	1	1	2	1
2009	1	2	1	2	1	2	1
2009	4	2	2	2	1	2	1
2009	5	2	2	2	2	2	2
2009		2	6	2	1	2
2009	4	2	1	2	1	1	1
2009	4	2	1	2	1	2	1
2009	4	2	1	2	1	1	1
2009	5	2	2	1	2	2	1
2009	4	2	1	1	2	2	1
2009	1	2	5	1	2	2	1
2009	4	2	1	1	1	2
2009	5	2	4	1	1	1	1
2009	4	2	1	1	1	2	1
2009	4	2	2	1	1	1	1
2009	4	2	2	2	1	1	1
2009	1	1	2		1	1	1
2009	5	2	2	1	1	2	1
2009	4	2	1	1	1	1	1
2009	2	2	2	1	1		1
2009	5	2	2	3	1	2	1
2009	3	2	5	2	1	1	1
2009	2	2	4		1	1	1
2009	5	2	2	1	1	1	1
2009	5	2	1	3	1	1	1
2009	5	2	3	3	1	1	1
2009	4	2	3	1	1	1	1
2009	5	2	3	1	1	1	1
2009	4	2	3	1	1	9	1
2009		1	2	1	1	9	1
2009	2	1	1	1	1	2	1
2009	3	2	2	3	1	1	1
2009	5	2	2	2	2	2	1
2009	5	2	1	1	1	1	1
2009	4	2	3	3	1	1	1
2009	5	2	2	1	1	1	1
2009	4	3	1	1	1	2	1
2009	4	2	6	1	2	1	1
2009	1	1	1	1	2	2	1
2009	4	2	6	2	1	1	1
2009	4	2	3	3	1	1	1
2009	4	2	3	3	1	1	1
2009	4	2	2	1	1	2	1
2009	4	2	2	1	2	2	1
2009	4	2	2	2	1	2	1
2009	5	2	3	2	1	2	1
2009	2	2	3	2	1	2	1
2009	4	1	1	1	1	2	1
2009	5	2	5	1	1	1	1
2009	4	2	1		1	2	1
2009	4	1	1	2	1	1	1
2009	4	2	5	2	1	2	1
2009	4	2	3	2	1
2009	4	2	3	2	1	2	1
2009	4	2	1	1	1	2	1
2009	4	2	3	2	1	2	1
2009	4	2	3		1	2	1
2009	4	2	2	2	1	1	1
2009	4	2	3	2	1	1	1
2009	4	1	1	2	1	2	1
2009	4	2	2	1	1	2	1
2009	4	2	5	1	1	2	1
2009	4	2	5		1	2	1
2009	4	1	1	1	1	2	1
2009	4	2	5	2	1	1	1
2009	4	2	2	1	1	2	1
2009	4	2	2	2	1	1	1
2009	4	2	2	2	1	2	9
2009	4	2		2	2	1
2009	4	1	2	1	2	2	1
2009	4	2	2	1	2	2	1
2009	4	2	2	1	2	1	1
2009	4	1	2	1	1	1	1
2009	5	2	3	1	1	1	1
2009	1	1	9	1	2	9	1
2009	4	1	1	1	2	9	1
2008	4	2	4	1	1	1	1
2009	4	2	5	2	1	2	1
2009	4	2	1	1	2	9	1
2009	4	1	1	1	2	9	1
2009	4	2	2	1	1	2	1
2009	5	2	3	1	1	1	1
2009	5	2	1	3	1	2	1
2009	4	2	5	1	9	9	1
2009	4	1	1	1	2	1	1
2009	4	1	3	1	1	1	1
2009	5	2	6	3	1	2	1
2009	4	1	2	1	1	2	1
2009	3	2	6	1	2	1	1
2009	4	1	4	1	9	9	1
2009	4	2	2	1	2	1	1
2009	4	1	1	1	1	1	1
2009		3	2	1	2	2	1
2009	4	1	6	1	9	9	1
2009	5	2	2	2	1	2
2009	5	2	2	2	1	2
2009	5	2	5	2	1	1
2009	2	2	6	1	1	1	1
2009	5	2	4	1	2	2	1
2009	5	2	4	2	1	2	1
2009	4	2	3	1	2	2	1
2009	4	2	1	2	2	2	1
2009	5	2	6	3	1	1	1
2009	4	2	9	3	2	1	2
2009	5	2	1	1	1	1	1
2009	1	2	6	1	1	1	1
2008	4	2	4	1	1	2	1
2009	5	2	6	3	1	1	2
2009	5	2	1	2	1	1	1
2008	4	2	4	2	1	1
2008	4	2	3	1	1	2	1
2008	3	2	9	2	1	1	1
2008	5	2	2	3	1	1	1
2008	5	2	1	1	1	1	1
2008	4	2	3		1	1	1
2008	4	2	2	1	1	2	1
2008	4	2	3	2	1	2	1
2008	1	2	3	1	1	1	1
2008	4	2	1	2	1	2	1
2008	4	2	3	1	2	2	1
2008	4	1	2	2	1	1	1
2008	4	2	5	1	1	1	1
2008	4	2	4	3	1	9	1
2008	2	2	4	1	1	2	1
2008	4	2	4	1	1	2	1
2008	4	2	3	2	1	9	1
2008	2	2	3	1	1	1	1
2008	1	2	2	1	1	2	1
2008	4	1	2	2	1	1	1
2008	4	2	4	1	1	1	1
2008	5	2	5	1	2	2	1
2008	4	2	3	1	1	2	1
2009	4	1	1	2	1	2	1
2009	4	2	6	2	1	1	1
2009	4	2	2	2	1	2	1
2009	4	2	6	1	1	1	1
2009	4	2	3	2	1	2	1
2009	4	2	3	2	1	2	1
2009	4	2	2	1	1	1	1
2009	4	2	3	1	1	1	1
2009	4	2	3	1	1	1	1
2009	4	2	4	2	1	2	1
2009	2	1	2	1	1	1	1
2009	4			1	1	2	1
2009	2	2	1	2	1	1	1
2009	4	2	1	1	1	1	1
2009	3	2	3	1	1
2009	1	2	2	1	1	1	1
2009	1	1	1	1	2	1	1
2009	1	2	2	1	2	1	1
2009	4	2	3		1	1	1
2009	1	2	3	1	1	1	1
2009	4	2	5	2	1	1	1
2009	4	1	1	2	1	1	1
2009	4	2	4	2	1	1	1
2009	4	2	5	2	1	2	1
2009	5	2	5	2	1	1	1
2009	4	1	3	2	1	1	1
2009	5	2	6	3	1	1	1
2009	1	2	2	2	1	1	1
2009	4	2	2	1	2	1	1
2009	4	2	3	2	1	1	1
2009	1	1	2	2	1	2	1
2009	4	2	5	1	1	2	1
2009	4	2	5	1	1	2	1
2009	4	2	2	2	1	2	1
2009	4	1	3	3	1	2	1
2009	4	2	2	1	1	2
2009	4	2	3	1	1	1	1
2009	4	1	1	2	1	1	1
2009	4	2	2	1	2	2	1
2009	4	2	4	2	1	1	1
2009	4	2	3	3	1	2	1
2009	5	2	2	3	1	1	1
2009	4			1	1	1	1
2009	4	2	6	2	1	2	1
2009	4	2	3	1	1	1	1
2009	4	2	2	1	1	2	1
2009	4	2	3	2	1	2	1
2009	4	2	3	2	1	2	1
2009	4	2	4	1	2	2
2009	4	2	6	1	2	2	1
2009	4	2	6	2	1	1	1
2009	4	2	4	1	2
2009	4	2	5	2	1	2	1
2009	4	2	4	2	1	1	1
2009	4	1	2	9	1	2	1
2009	4	2		1	1	1	1
2009	4	2	1	2	1	1	1
2009	4	2	3	2	1	2	1
2009	1	2	1	2	1	2	1
2009	4	2	2	2	1	2	1
2009	2	2	3	1	1	2	1
2009	1	2	2	1	1	2	1
2009	4	1	2	1	1	2	1
2009	4	1	2	1	1	2	1
2009	4	2	5	1	1	2	1
2009	4	2	2	1	1	2	1
2009	5	2	9	3	2	1	2
2009	5	2	3	1	1	1	1
2009	5	2	4	2	1	2	9
2009	4	2	3	3	1	1	1
2009	4	3	1	2	2
2009	4	2	3	3	1	1	1
2009	4	2	2	1	1	2	1
2009	4	2	2	2	1	1	1
2009	1	2	2	1	1	1	1
2008	4	2	2	2	1	2	2
2009	4	2	3	1	1	1	1
2009	4	1	1	1	2	1	1
2009	4	1	1	1	1	1	1
2009	9	1	3	2	2	1	1
2009	2	2	6	2	2	1	1
2009	4	2	1	2	1	1	1
2009	5	2	5		2	1	1
2009	4	2	1	1	9	9	1
2009	4	2	6	3	1	1	1
2009	4	2	9	1	9	9	1
2009	4	1	1	1	2	2	1
2009	4	1	6	1	2	2	1
2009	4	1	2	1	2	9	1
2009	4	1	1	1	2	9	1
2009	4	2	1	1	2	9	1
2009	4	1	1	1	2	9	1
2009	4	1	1	1	2	9	1
2009	4	2	6	2	9	9	1
2009	4	1	1	1	2	9	1
2009	4	2	6	1	1	9	1
2009	4	1	2	1	2	9	1
2009	4	2	1	1	1	9	1
2009	4	1	1	1	2	9	1
2009	4	1	2	1	2	9	1
2009	4	1	1	1	2	9	1
2009	4	2	6	1	2	9	1
2009	4	1	2	1	2	9	1
2009	4	1	3	1	2	9	1
2009	4	1	1	1	2	9	1
2009	4	1	1	1	2	9	1
2009	4	1	1	1	2	9	1
2009	1	1	1	1	2	9	1
2009	4	1	4	1	2	9	1
2009	4	1	1	1	2	9	1
2009	4	1	1	1	2	9	1
2009	4	1	2	1	2	9	1
2009	4	9	1	1	2	9	1
2009	4	1	1	1	2	9	1
2009	4	2	1	1	2	9	1
2009	4	1	9	1	2	9	1
2009	4	1	2	1	2	9	1
2009	4	1	5	1	2	9	1
2009	4	1	1	1	2	9	1
2009	4	1		1	2	9	1
2009	4	1	2	1	1	2	1
2009		1	2	1	2	2	1
2009		1	2	1	2	1	1
2009	1	1	2	3	1	2	1
2009		2	3	2	1	1	1
2009	4	2	5	1	2	2	1
2009	4	3	1	2	1	2	1
2009		1		1	2	1	1
2009		3	2	1	1	2	1
2009		3	2	1	2	1	1
2009	4	3	3	1	2	2	1
2009	4	1	1	1	2	9	1
2009	4	1	2	1	2	9	1
2009	1	2	2	1	2	9	1
2009	4	2	3	1	9	9	1
2009	4	1	2	1	2	9	1
2009	1	2	3	1	2	9	1
2009	4	1	3	1	2	9	1
2009	4	1	2	1	2	9	1
2009	4	1	9	1	2	9	1
2009	4	1	9	1	2	9	1
2009	4	1	2	1	2	9	1
2009	4	1	9	1	2	9	1
2009	1	1	3	1	2	9	1
2009	4	2	2	1	2	9	1
2009	4	2	3	1	2	9	1
2009	4	2	5	1	2	9	1
2009		1	9		2	2	1
2009	4	2	1	1	1		1
2008	4	2	1	9	9	9	1
2009	4	1		1	2	9	1
2009	4	1	1	1	2	9	1
2009	4	1	1	1	2	9	1
2009	4	2	1	1	9	9	1
2009	4	2	6	1	2	9	1
2009	4	1	9	1	2	9	1
2009	4	2	3	1	2	9	1
2009	4	1	1	1	2	9	1
2009	1	2	3	1	2	9	1
2009	1	1	1	1	9	9	1
2009	4	2	9	1	9	9	1
2009	4	1	9	1	2	9	1
2009	4	1	9	1	2	9	1
2009	4	1	2	1	2	9	1
2009	4	1	9	1	2	9	1
2009	4	1	9	1	2	9	1
2009	4	1	6	1	2	2	1
2009	4	1	9	9	2	9	1
2009	4	1	9	1	2	9	1
2009	4	1	9	1	2	1	1
2009	4	1	9	1	2	9	1
2009	4	1	9	1	2	9	1
2009	4	1	3	1	2	9	1
2009	4	2	6	1	2	2	1
2009	4	2	2	2	2	9	1
2009	4	1	9	1	2	9	1
2009	4	1	3	1	2	2	1
2009	4	1	9	1	2	9	1
2009	4	1	3	1	2	9	1
2009	4	1	3	1	2	9	1
2009	4	1	2	1	2	2	1
2009	4	1	2	1	2	2	1
2009	4	1	2	1	2	9	1
2009	4	1	3	1	2	9	1
2009	4	1	3	1	2	9	1
2009	4	1	1	1	2	9	1
2009	4	1	9	1	2	9	1
2009	4	1	9	1	2	9	1
2009	4	1	3	1	2	2	1
2009	4	1	9	1	2	9	1
2009	4	1	3	1	2	9	1
2009	4	9	5	2	2	9	1
2009	4	9	9	1	2	9	1
2009	4	1	4	1	1	9	1
2009	4	1	3	1	2	9	1
2009	4	2	2	1	2	2	1
2009	1	2	2	1	2	1	1
2009	4	2	2	3	1	1	1
2009	1	2	2	3	1	1	1
2009	4	3	1	1	2	1	1
2009	4	2	2	3	1	1	1
2009	4	2	4	1	1	1	1
2009	2	2	2	2	1	2	1
2009	4	2	5	1	2	1	1
2009	4	1	1	1	1	2
2009	4	1	1	1	2	2	1
2009	4	2	2	1	1	1	1
2009	4	2	2		1	1	1
2009	3	2	6	2	1	1	1
2009	4	2	2	2	1	1	1
2007	4	2	3	2	1	2	1
2007	5	2	2	1	2	1	1
2007	4	2	4	2	1	1	1
2007	4	2	1	1	1		1
2007	4	2	3	2	1	2	1
2007		1	2	1	1	9	1
2007	4		1	1	1	2	1
2007	4	2	9	2	9	1	1
2007	4	2	2	1	1	1	1
2007	4	2	6	1	1	9	1
2007	4	1		2	1	9	1
2007	4	1	1	1	2	2	1
2007	1	2	1	1	1	2	1
2007	4	1	1	1	2	2	1
2007	5	3	1	1	1	1	1
2007	4	1	1	1	2	2	1
2009	9	2	9	3	1		1
2009	4	1	3	1	9	9	1
2009	4	3	2	1	2	9	1
2009	4	2	3	1	1	9	1
2009	4	2	3	1	2	2	1
2009	4	1	3	1	9	9	1
2009	4	1	2	1	2	2	1
2009	4	1	9	1	9	9	1
2009	4	2	1	1	9	9	1
2009	4	1	2	1	2	9	1
2009	4	1	9	1	9	9	1
2008	4	2	3	1	9	9	1
2009	4	2	5	1	9	9	1
2009	4	1	1	1	9	9	1
2009	4	2	5	2	1	2	1
2009	4	1	3	1	9	9	1
2008	4	2	2	1	9	9	1
2009	4	2	3	1	9	9	1
2008	4	3	2	1	9	9	1
2009	4	1	2	1	1	9	1
2008	4	2	5	1	9	9	1
2009	4	2		3	1	9	1
2008	4	1	2	1	9	9	1
2009	4	2	6	1	1	9	1
2009	1	1	2	2	1	2	1
2009	4	2	2	1	1	9	1
2009	4	1	2	1	9	9	1
2009	4	1	2	1	9	9	1
2009	4	1	2	1	9	2	1
2008	4	3		3	1	9	1
2009	4	3	1	1	1	1	1
2009	4	1	9	1	9		1
2008	4	1	2	1	9	9	1
2009	4	1	9	1	9	9	1
2009	4	1	1	1	9	9	1
2009	4	1	1	1	9	9	1
2009	4	1	1	1	9	9	1
2009	4	1	3	1	9	2	1
2009	4	2	6	1	9	9	1
2009	4	1	2	1	9	9	1
2009	4	1	2	1	2	2	1
2009	4	3	1	1	9	9	1
2009	4	1	3	1	2	2	1
2009	4	1	9	1	9	9	1
2009	4	1	1	1	9	2	1
2009	1	2	9	1	9	9	1
2009	4	3	2	1	9	2	1
2009	4	1	1	1	9	9	1
2009	5	1	2	1	9	2	1
2009	4	1	2	1	9	9	1
2009	4	1	1	1	2	2	1
2009	4	2	6	1	1	9	1
2009	4	1	5	1	9	2	1
2009	4	1	2	1	9	9	1
2009	4	1	9	1	1	2	1
2009	4	1	3	1	2	2	1
2009	4	1	3	1	9	9	1
2009	4	1	2	1	9	9	1
2009	4	1	1	1	9	9	1
2009	4	2	2	1	9	9	1
2009	4	1	2	1	1	2	1
2009	4	2	5	1	9	9	1
2009	4	1	4	1	9	9	1
2009	4	1	5	1	2	2	1
2009	4	1	2	1	9	9	1
2009	4	1	9	1	9	2	1
2009	4	2	3	1	9	9	1
2009	4	1	2	1	9	2	1
2009	4	1	1	1	1	2	1
2009	4	2	3	1	2	2	1
2009	4	1	3	1	1	9	1
2009	4	3	2	1	9	9	1
2009	4	1	4	1	1	1	1
2009	4	3	3	1	1	9	1
2009	4	2	6	1	1	2	1
2008	4	2	2	1	9	9	1
2009	4	1	1	1	9	9	1
2009	2	2	4	2	1	9	1
2009	4	2	2	1	1	9	1
2009	4	2	5	1	9	9	1
2009	4	1	1	1	9	9	1
2008	4	1	2	1	1	2	1
2009	4	1	1	1	9		1
2009	4	3	3	1	9	9	1
2009	1	1	5	1	1	9	1
2009		1	2	1	2	2	1
2009	4	1	9	9	9	9	1
2009	4	1	1	1	9	9	1
2009	4	2	1	1	2	9	1
2009	4	2	2	1	1	9	1
2009	4	1	1	1	9	9	1
2009	4	2	6	2	1	9	1
2009	4	2	9	1	9	9	1
2009	1	2	2	1	1	9	1
2009	4	1	1	1	9	2	1
2009	4	1	9	1	1	9	1
2009	4	1	2	1	9	9	1
2009	4	1	1	1	1	9	1
2009	4	1	6	1	9	9	1
2009	4	2	1	1	9	9	1
2009	4	1	1	1	9	9	1
2009	4	1	1	1	1	9	1
2009	4	2	6	1	1	9	1
2009	4	1	1	1	9	9	1
2009	4	1	1	1	9	9	1
2009	4	2	1	1	9	9	1
2009	4	1	9	1	1	9	1
2009	4	9	1	1	9	9	1
2009	4	2	3	1	9	9	1
2009	4	1	1	1	9	9	1
2009	4	1	3	1	9	9	1
2009	4	1	1	2	1	2	1
2009	4	1	1	1	2	2	1
2009	4	1	2	2	1	2	1
2009	4	3	2	1	9	2	1
2009		1	2	1	2	2	1
2009	4	1	9	9	9	2	1
2009	4	1		1	9	2	1
2009		1	6	2	2	2	1
2009	4	1	2	1	9	2	1
2008	4	1	2	1	9	9	1
2009	4	1	9	1	9	9	1
2009	4	1	9	2	2	9	1
2008	4	2	2	2	1	2	1
2009	4	2	9	1	2	2	1
2009	4	1	2	1	2	2	1
2009	4	1	2	1	9	9	1
2009	4	3	1	1	1	9	1
2009	4	2	9	1	1	9	1
2009	4	1	9	1	9	9	1
2009	4	1	2	1	9	9	1
2009	4	2	2	1	9	2	1
2009	4	1	1	1	9	9	1
2009	4	1	9	1	2	9	1
2008	4	2	4	1	1	1	1
2009	4	3	3	2	1	1	1
2009	4	1	1	1	2	2	1
2009		1	1	1	2	2	1
2009	4	1	2	1	2	2	1
2008	2	3	2	2	1	9	1
2009	4	1	9	1	2	2	1
2009	4	3	3	1	2	2	1
2009	4	2	4	1	9	2	1
2009		1	2	1	2	2	1
2009		1	5	1	2	2	1
2009		1	5	1	2	2	1
2009		1	3	1	1	2	1
2009	4	1	2	1	2	2	1
2009		1	4	1	2	1	1
2009	4	1	9	3	1	2	1
2009	4	1	3	1	2	2	1
2009		1	5	1	2	2	1
2009		1	1	1	2	2	1
2009		1	3	2	1	2	1
2009	4	2	6	1	9	9	1
2009		1	1	1	2	2	1
2009		2	6	1	2	1	1
2009	4	1	3	1	9	9	1
2009		2	5	2	9	1	1
2009	4	1	9	1	9	9	1
2009	4	1	2	3	1	2	2
2009	4	2	3	1	9	9	1
2009	4	2	4	3	1	2	2
2009	4	9	9	1	9	2	1
2008	4	3	2	1	1	9	1
2009	4	9	1	1	9	9	1
2009	4	1	3	1	9	9	1
2009	4	1	1	1	9	9	1
2009	4	2	4	1	9	2	1
2009	1	2	1	2	1	2	1
2008	4	1	2	1	9	9	1
2008	4	1	1	1	9	9	1
2009	4	1	2	1	9	9	1
2008	1	1	1	1	2	9	1
2008	4	2	4	1	9	9	1
2009	4	2	2	1	9	9	1
2008	2	1	2	1	1	9	1
2008	4	3	5	1	9	9	1
2008	4	2	2	2	1	9	1
2009	4	1	1	1	9	9	1
2009	4	1	1	1	9	9	1
2009	4	1	2	1	9	9	1
2008	4	1	5	1	9	9	1
2007	5	2	1	1	2	1	1
2009	4	1	3	1	2	9	1
2009	4	1	2	2	2	9	1
2009	4	1	5	1	2	9	1
2009	4	2	3	1	2	9	1
2007	4	1	1	1	2	2	1
2008	4	3	3	2	9	1	1
2009	4	2	9	1	2	9	1
2009	4		3	1	1	1	1
2009	2	2	6	2	1	1	1
2009	4	2	2	1	1	2	1
2009	4	2	6	1	2	9	1
2009	4	2	1	2	1	1	1
2009	4	2	2	1	1	1	1
2009	4	2	2	1	1	2	9
2009	4	2	3	2	1	1	1
2009	4	2	6	1	1	2	9
2009	4	2	2	2	2	2	1
2009	4	2	3	2	2	1	1
2009	4	2	4	2	1	1	1
2009	4	2	2	1	9	1	1
2009	4	2	2	2	1
2009	4	2	4	3	1	9
2009	5	2	9	2	1	2	1
2009	4	2	2	2	1	9	1
2009	4	2	2	1	1	9	1
2007	4	2	9	1	2	2	1
2009	4	2	3	2	1	2	1
2009	4	2	9	2	1	9	1
2009	4	2	9	2	1	2	1
2009	4	2	9	1	1	9	1
2009	4	2	2	3	1	2	1
2009	4	1	3	1	2	2	1
2009	4	1	9	2	1	2	1
2009	4	1	2	1	1	9	1
2009	4	1	3	1	1	2	1
2009	4	2	1	3	1	9	1
2009	4	2	5	1	1	9	1
2009	4	2	3	2	1	9	1
2009	4	2	3	3	1	2	1
2009	4	2	2	2	1	2	1
2009	4	1	2	3	1	2	1
2009	4	1	1	1	1	2	1
2009		2	4	2	1	1	1
2009		2	3	2	1	1	1
2009	4	2	4	3	1	2	1
2009	1	3	3	3	1	1	1
2009	4	2	6	2	1	2	1
2009	4	1	6	3	1	9	2
2009	4	1	2	2	1	2	1
2009	4	2	1	1	1	9	1
2009	4	2	4	1	1	9	1
2007	4	1	4	1	1	2	1
2009	4	2	2	1	1	9	1
2009	1	2	9	3	1	9	1
2009	4	1	9	2	1	9	1
2009	4	2	9	1	1		1
2009	4	1	9	1	1		1
2009	4	2	9	1	1	9	1
2009	4	1	3	1	1	9	1
2009	4	1	1	1	1		1
2009	5	2	3	1	1	2	1
2009	4	2	2	1	1	1	1
2009	5	1	2	1	1	1	1
2009	4	2	1	3	1	1	1
2009	4	2	2	1	1	1	1
2009	4	2	1	1	1	9	1
2009	4	1	9	1	1	9	1
2009	4	1	1	1	1	9	1
2009	4	1	2	1	1	9	1
2009	1	1	2	1	1	9	1
2009	4	1	3	1	1	9	1
2009	4	2	2	1	1	9	1
2009	4	2	3	1	1	9	1
2009	4	2	1	2	1	2	1
2009	1	2	2	1	1	9	1
2009	4	1	3	1	1	9	1
2009	4	2	3	1	1	9	1
2009	4	2		1	1	9	1
2009	1	2	5	1	1	9	1
2009	4	1	3	1	1	9	1
2009	4	2	9	1	1	9	1
2009	4	2	3		1	1
2009	1	1	9	1	1	9	1
2009	4	1	1	1	1	9	1
2009	4	2	6	1	1	9	1
2009	4	2	3	2	1	1	1
2007	4	1	1	2	1	2	1
2009	4	2	3	2	2	1	1
2009	4	2	3	2	2	2	1
2009	2	2	2	2	1	1	1
2009	4	2	2	2	1	1	1
2009	4	2	2	2	1	1	1
2009	4	2	2	2	1	1	1
2009	1	2	3	1	1	9	9
2009	4	2	6	2	1	1	1
2009	4	2	3	2	1	2	1
2009	4	2	6	1	1	1	1
2009	4	2	4	2	1		1
2009	4		4		1	1	1
2009	4	2	5	2	1	2	1
2009	1	2	4	1	1		1
2009	4	2	5	1	1	2
2009	4	1	1	1	1	2
2009	4	1	3	1	2	9	1
2009	4	1	4	1	2	9	1
2009	4	1	2	1	2	9	1
2009	5	2	6	1	1	1	1
2009	4	2	6	2	1	1	1
2009	1	2	2	2	1	1	1
2009	1	2	2	2	1	1	1
2009	1	2	2	1	2	1	1
2009	5	2	4	1	1	1	1
2009	5	2	2	1	1	1	1
2009	5	2	1	1	1	1	1
2009	4	2	3	3	1	1	1
2008	4	2	1		1		1
2009	4	2	3	2	1	2	1
2009	4	2	3	2	1	2	1
2009	4	2	3	1	1	2	1
2009	4	2	3	2	1	1	1
2008	4	2	5	1	1	1	1
2009	4	2	3	2	1	2	1
2009	4	2	2	2	1	1	1
2009	4	2	5	3	1	2	1
2009	4	1		2	1	2	1
2009	4	3		2	1	2	1
2009	4	2	1	3	1	2	1
2009	4	2	2	2	1		1
2009	4	2	4	2	1	2	1
2009	4	2	2	2	1	2	1
2009	4	2	2	2	1	1	1
2009	4	2	1	2	1	2	1
2009	4	2	3	2	1	2	1
2009	4	2	3	2	1		1
2009	4	2	1	1	1	2	1
2009	4	2	1	2	1	2	1
2009	4	2	2	3	1	1	1
2009	4	2	2	2	1	1	1
2009	4	2	4	2	1	2	1
2009	5	2	2	2	1	2	1
2009	2	2	2	2	1	1	1
2009	4	2	5	2	1	2	1
2009	4	1	1	1	2	1	1
2008	5	2	4	1	1	2	1
2009	4	2	3	2	1	1	1
2009	4	2	2	2	1	1	1
2009	4	2	2	1	1	1	1
2009	4	2	2	3	1	2	1
2009	4	2	3	3	1	1	1
2009	4	2	5	1	1	2	1
2009	1	1	1	1	2	2	1
2009	4	2	3	1	1	1	1
2009	4	1	2	1	1	2	1
2009	5	1	1	2	1	2	2
2009	2	2	3	1	1	1	1
2009	4	2	2	2	1	1	1
2009	4	2	2	1	1	1	1
2009	4	1	2	2	1	2	1
2009	5	2	2	1	1	1	1
2009	4	2	1	2	1	2	1
2009	4	2	3	1	1	1	1
2009	4	1	1		1	2	1
2009		2	2	3	1	2	1
2008	4	1	2	1	2	9	1
2009	4	2	2	1	1	9	1
2009	4	1	2	1	2	9	1
2009	4	1	9	1	2	9	1
2009	4	2	3	1	2	9	1
2009	4	2	3	1	2	9	1
2009	4	2	3	1	1	1	1
2009	4	2	3	1	1	1	1
2009	4	2	3	1	1	1	1
2009	4	2	2	1	1	1	1
2009	4	2	2	2	1	2	1
2009	4	2	3	1	1	1	1
2009	4	2	3	2	1	2	1
2009	4	1	2	1	1	1	1
2009	4	3	2	2	1	2	1
2009	4	2	4	1	1	1	1
2009	4	2	6	1	1	1	1
2009	4	2	2	1	1	1	1
2009	4	2	3	1	1	1	1
2009	4	2	4	2	1	2	1
2009	4	2	2	2	1	1	1
2009	1	1	1	1	2	2	1
2009	4	2	4	2	1	2	1
2009	4	2	3	1	1	2	1
2009	4	3	1	1	2	2	1
2009	4	2	3	1	1	2	1
2009	4	2	4	1	1	2	1
2009	4	2	3	1	1	2	1
2009	4	2	2	1	1	2	1
2009	5	2	4	1	2	2	1
2009	5	2	1	1	2	2	1
2009	5	2	6	1	2	2	1
2009	5	2	1	2	2	2	1
2009	4	2	2	2	1	1
2009	4	2	4	2	1	1	1
2009	4	2	5	1	1	1	1
2009	4	1	4		1		9
2009	4	2	3		2
2009	4	1	4	1	1	1
2009	4	2	2	1	1
2009	4	2	1	2	1	2	1
2009	3	2	2	1	2	1	1
2009	4	2	1	2	1	1	1
2009	4	2	1	2	1	1	1
2009	4	1	2	1	2	2	1
2009	4	1	2	1	1	2	1
2009	4	2	2	1	2	1	1
2009	4	2	2	2	1	1	1
2009	4	2	6	3	1	1	1
2009	4	2	6	2	1	1	1
2009	4	2	6	2	1	2	1
2009	4	2	5	3	1	1	1
2009	4	2	6	2	1	1	1
2009	4	2	2	1	1	1	1
2009	4	2	4	1	1	1	1
2009	4	2	9		1	1	1
2009	4	2	4	1	1	1	1
2009	4	1	2	1	1	1	1
2009	5	2	4	2	1	2	1
2009	4	2	4	1	1	1	1
2009	4	2	3	2	1	2	1
2009		2	2	2	1	2	1
2009	4	2	3	2	1	1	1
2009	4	2	2	1	1	1	1
2009	4	1	2	2	1	2	1
2009	1	2	6	2	1	1	1
2009	4	1	3	2	1	2	1
2009	1	2	1	2	1	1	1
2009	4	2	3		1	2	1
2009	2	2	3	1	1	1
2009	4	2	2		1	2	1
2009	1			2	1
2009	4	2	3	1	1	1	1
2009	4	2	6	3	1		1
2009	2	1	1	1	1	2	1
2009	5	2	3	1	1	1	1
2009	4	2	4	1	1	1	1
2009	5	2	4	2	1	1	1
2009	4	2	3	2	1	2	1
2009	4	2	6	2	1	1	1
2009	4	2	6	2	2	1	1
2009	4	2	3	3	1	2	1
2009	4	2	3	1	1	1	1
2009	4	2	3	2	1	2	1
2009	4	2	3	1	2	2	1
2009	4	2	3	2	1	2	1
2009	4	2	2	1	1	1	1
2009	4	1	3	1	1	1	1
2009	4	2	3	3	1	1	1
2009	4	2	4	2	1	1	1
2009	4	2	2	1	1	1	1
2009	4	2	3	1	1	2	1
2009	4	2	5	1	2	1	1
2009	3	3	4	1	1	2	1
2010	4	2	2	2	1	1	1
2009	4	1	9	1	2	2	1
2009	4	2	9	1	9	9	1
2009	4	2	1	1	1	2	1
2009	4	2	6	1	1	2	1
2009	4	1	2	1	2	2	1
2009	4	2	6	2	1	2	1
2009	4	2	5	2	9	1
2009	4	1	2	1	1	2	1
2009	4	2	3	2	1	2	1
2009	4	2	5	1	1	1	1
2009	4	2	3	2	1	2	1
2009	1	2	2	1	1	2	1
2009	5	2	5	2	1	1	1
2009	4	2	2	2	1	1	1
2009	4	2	1	1	2	2	1
2009	4	2	3	2	1	2	1
2009	4	2	2	2	1	1	1
2009	4	2	2	2	1	2	1
2009	4	2	3	1	1	2	1
2009	4	2	3	1	1	1	1
2009	4	2	2	1	1	1	1
2009	4	2	1	1	1	1	1
2009	4	2	3		1	2	1
2009	5	2	3	2	1	1	1
2009	4	3	3	2	1	2	1
2009	5	2	3	2	1	1	1
2009	5	2	2	1	2		1
2007	5	1	5	1	9	2	2
2009	4	2	3	2	1	2	1
2009	4	2	6	1	1	2	1
2009	4	2	3	1	1	2	1
2009	4	1	1	1	1	2	1
2009	4	2	1	1	2	2	1
2009	4	2	6	1	1	2	1
2009	5	2	3	2	1	1	1
2009	4	2	6	2	1	1	1
2009	4	2	5	1	1	2	1
2009	1	1	1	1	1	1	1
2009	4	2	2	1	1	1	1
2009	4	1	3	1	1	1	1
2009	4	2	3	2	1	1	1
2009	4			1	1	2	1
2009	4	2	6	2	1	1	1
2009	4	2	2	2	2	2	1
2009	4	1	1	1	2	2	1
2008	4	2	4	1	1	1	1
2009	5	2	2	1	2	1	1
2009	1	1	2	1	2	1	1
2009	4	1	1	1	2	2	1
2009	4	1	1	1	2	2	1
2009	4	2	9	1	1	1	1
2009	4	2	4		1	2	1
2009	2	2	4	1	1	1	1
2009	4	2	2	2	1	1
2009	4	1	2	1	1	1	1
2009	4	1	1	1	1	1	1
2009	4	2	3	3	1	1	1
2009	4	2	3	2	1	1	1
2009	5	2	1	3	1	2	1
2009	4	1	2	1	2	2	1
2009	4	1	1	1	2	2	1
2009	4	2	5		1	2	1
2009	4	2	4	2	1	2	1
2009	4	2	2		1	2	1
2009	4	2	1		1	2	1
2009	5	2	2	2	1	1	1
2009	1	1	9	1	1	2	1
2009	4	2	1	1	1	2	1
2009	4	2	2	2	1	2	1
2009	1	2	5	1	1	1	1
2009	1	1	1	1	2	1	1
2009	5	2	2	1	1	2	1
2009	4	2	3	1	1	1	1
2009	5	2	2	1	2	1	1
2009	1	1	2		1	1	1
2009	4	2	3	1	1	1	1
2009	4	2	3	2	1		1
2009	4	2	4	1	1	2	1
2007	5	1	1	1	9	2	1
2009	4	2	4	3	1	2	1
2009	4	2	3	3	1	2	1
2009	4	2	2	1	1	1	1
2009	4	2	2	2	1	1	1
2009	4	2	2	2	1	1	1
2009	4	2	6	2	1	1	1
2009	4	2	2	1	1	1	1
2009	1	1	1	1	1	2	1
2009	4	2	5	1	1	1	1
2009	4	2	2	2	1	1	1
2009	4	1	1	1	1	2	1
2009	1	2	6	2	1	2	1
2007	4	2	1	1	9	1	1
2009	5	2			2	2	1
2009	4	2	3	2	1	2	1
2009	4	2	3	2	1	1	1
2009	5	2	2	2	1	1	1
2010	5	2	4	2	1	2	1
2009	4	2	1	2	1	1	1
2009	4	2	3	1	1	1	1
2009	4	2	2	2	1	1	1
2009	4	2	2	2	1	1	1
2009	5	2	2	1	1	1	1
2009	4	2	2	2	1	1	1
2009	5	2	2	2	1	1	1
2009	4	2	3	1	1	2	1
2009	5	2	3	1	1	1	1
2009	4	2	4	1	1	1	1
2009	4	2	6	1	1	1	1
2009	4	2	3	1	1	1	1
2009	4	1	1	1	1	2	1
2009	4	2	4		1	1	1
2009	4	2	6	1	2	2
2009	4	2	6	1	2	2	1
2009	4	2	1	2	1	2	1
2009	5	2	6	3	1	1
2009	4	2	4	1	2	2
2009	5	2	6	2	1	1
2009	4	1	3	1	1
2009	5	2	2	2	1	1	1
2009	5	2	5	2	1	2	1
2009	5	2	3	2	1	1	1
2009	5	2	5	2	1	1	1
2009	5	2	6	1	2	9	1
2009	5	2	6	1	1	1	1
2009	4	2	1	2	1	2	1
2009	4	2	5	1	2	2	1
2009	4	2	5	1	1	2	1
2010	4	2	6	2	2	2	1
2009	4	2	3	2	1	2	1
2009	4	2	3	2	1	2	1
2010	4	2	2	2	1	2	1
2009	4	2	3		1	9	1
2007	1	2	3	3	1	1	1
2009	4	2	2	2	1	1	1
2009	1	2	1	1	1	1	1
2009	4	2	4	2	1	1	1
2009	4	2	1	1	1	2	1
2009	4	2	3	2	1	1	1
2009	4	2	5	2	1	1	1
2009	5	2	9	3	2	1	2
2009	4	2	2	2	1	1	1
2008	4	1	1	1	2	2	1
2007	4	2	2	2	1	2
2007	5	2	9	1	2	1	1
2008	5	2	5	1	1	1	1
2008	1	2	2	2	1	2	1
2007	4	2	2	2	1	1	1
2008	4	2	1	1	1	1	1
2008	4	1	3	2	9	2	1
2010	5	2	2	1	2	2	1
2009	4	1	1	1	2	2	1
2009	4	1	1	1	2	2	1
2010	4	1	3	1	2	2	1
2009	4	2	2	1	2	2	1
2009	4	2	3	1	1	2	1
2009	4	2	9	1	2	2	1
2009	4	2	9	1	2	2	1
2009	4	2	1	1	2	2	1
2009	4	2	9	1	2	2	1
2010	4	1	2	1	1	2	1
2009	4	2	5	1	2	2	1
2010	4	1	5	1	2	2	1
2009	4	2	1	1	2	9	1
2010	4	1	9	2	2	2	1
2010	4	9	3	1	2	2	1
2009	4	1	9	1	2	2	1
2009	4	1	1	1	2	2	1
2009	4	1	3	1	2	2	1
2009	4	1	9	1	2	2	1
2009	4	1	2	1	2	2	1
2009	4	1	2	1	2	2	1
2009	4	2	1	2	1	2	1
2009	4	1	1	1	2	9	1
2009	4	1	1	1	1		1
2009	1	2	2	1	2	2	1
2009	4	1	1	1	1	2	1
2009	4	2	1	2	2
2009	1	1	1	1	2	2	1
2009	4	1	6		9		1
2009	1	2	1	2	1	1	1
2009	4	2	5	1	2	1	1
2009	1	2	6		2
2009	4	2	3	2	1	1
2009	5	2	3	2	1	1	1
2009	5	2	1	2	1	2	1
2009	4	2	9	1	1	2	1
2009	2	2	4	2	1	1	1
2009	4	2	2	2	1	1	1
2008	4	2	2	1	1	1	1
2009	2	2	6	3	1	1	1
2009	1	1	1	1	1	2	1
2009	4	2	3		1	2	1
2010	4	2	3	2	1	1	1
2007	4	2	2	1	1	1	1
2009	4	2	3	2	1	2	1
2009	4	2	4	1	1	1	1
2009	1	2	4	2	1	1	1
2007	4	2	2	2	1	2	1
2007	4	2	2	1	1	2	1
2009	4	2	4	1	1	1	1
2009	5	2	4	1	1	9	1
2010	5	2	1	1	2	2	1
2009	4	2	2	2	1	2	1
2010	9	2	2	1	1	2	1
2007	4	2	2	1	1	1	1
2007	5	2	2	3	1	1	1
2010	4	2	3	2	1	1	1
2010	4	2	6	2	1	1	1
2007	4	2	1	1	1	1	1
2009	4	2	2	2	1	1	1
2009	5	2	3	1	1	2	1
2010	4	2	2	1	1	1	1
2010	4	2	2	1	1	1	1
2010	4	1	2	1	1	2	1
2007	4	2		9	9		1
2007	4	2	9	1	9	1	1
2010	4	2	2	1	1	2	1
2008	4	1	3	2	1	2	1
2010	5	2	3	2	1	2	1
2009	1	1	1	1	1	2	1
2010	5	2	6	2	1	2	1
2010	4	2	3	1	1	1	1
2010	4	1	2	1	1	2	1
2010	4	2	3	2	1	2	1
2007	4	2	5	2	1	1	1
2010	1	1	1	1	2	2	1
2009	4	2	1	1	1	2	1
2009	1	2	6	3	1	1	1
2009	4	2	1	1	1	1	1
2009	2	2	3	1	1	1	1
2009	4	2	6	3	1	2	1
2009	2	2	3	1	1	1	1
2009	1	2	2	1	1	2	1
2009	4	2	3	1	1	1	1
2009	4	2	3	3	1	1	1
2009	4	2	5	2	1	1	1
2008	4			2	2	2	1
2010	1	2	6	1	1	1	1
2009	5	2	9	2	1	1	1
2007	5	2	1	1	2	1	1
2007	4	2	5	2	1	1	1
2007	4	2	5	1	1	9	1
2010	5	2	1	1	2	2	1
2010	4	1	5	1	1	2	1
2010	4	2	3	2	1	1	1
2010	4	2	4	2	1	1	1
2010	4	2	4	2	1	1	1
2010	4	2	9	1	1	9	1
2007	4	2	5	3	1		1
2010	4	1	1	1	1	9	1
2010	4	2	2	1	1	9	1
2010	4	1	2	2	1	9	1
2010	4	9	9	1	2	9	1
2010	4	2	1	1	2	9	1
2009	4	2	5	1	1	1	1
2009	4	2	5	1	1	1	1
2009	4	2	3	1	1	1	1
2009	4	2	9	3	1	1	1
2009	4	2	3	2	1	1	1
2009	3	2	4	2	1	2	1
2009	4	2	1	2	1	2	1
2009	4	2	1	2	1	2	1
2009	4	2	3	2	1	1	1
2009	4	2	2	1	1	2	1
2009	4	2	5	1	1	1	1
2009	4	2	3	1	1	1	1
2009	4	2	1	2	1	2	1
2009	4	2	3	2	1	2	1
2009	4	2	3	2	1	1	1
2009	4	2	3	1	1	1	1
2009	4	2	2	1	1	1	1
2009	4	2	3	1	1	2	1
2009	4	2	6	2	1	1	1
2009	4	2	3	2	1	2	1
2009	4	2	3	1	1	2	1
2009	5	2	3	2	1	1	1
2009	4	2	4	2	1	2	1
2009	1	2	3	2	1	2	1
2009	2	2	1	2	1	2	1
2010	4	1	1	2	1	2	1
2010	4	1	2	1	1	1	1
2010	4	2	4	2	1	2	1
2010	4	2	1	2	1	2	1
2009	1	2	5	1	1	1	1
2010	5	2	3	1	1	1	1
2009	5	2	3	1	1	1	1
2010	5	2	3		1	1	1
2010	5	2	2	1	1	1	1
2009	5	2	2	1	1	2	1
2010	4	2	2	1	1	2	1
2010	4	2	3	1	1	1	1
2010	5	2	4	1	1	1	1
2010	5	2	3	1	1	2	1
2010	5	2	4	1	1	1	1
2010	5	2	4	1	1	2	1
2010	4	2	2	1	1	2	1
2009	4	2	2	1	1	2	1
2010	4	2	5	1	1	2	1
2010	4	2	2	2	1	1	1
2010	4	2	4	2	1	1	1
2010	4	2	2	2	1	1	1
2010	4	2	4	2	1	1	1
2010	4	2	3	1	1	1	1
2010	4	2	3	1	1	1	1
2010	4	2	4	2	1	1	1
2010	4	2	3	2	1	2	1
2010	4	2	3	2	1	1	1
2009	4	2	4	1	1	1	1
2009	4	2	9	1	1	1	1
2009	5	2	5	2	1	1	1
2009	1	2	4	2	1	2	1
2009	5	2	5	1	1	1	1
2009	4	2	5	2	9	1	1
2009	4	2	1	1	1	1	1
2010	4	1	1	1	1	2	1
2010	4	1	1	1	1	2	1
2010	4	2	3	2	1	1	1
2010	4	2	3	9	1	1	1
2010	4	2	4	2	1	2	1
2010	4	2	6	2	1	1	1
2010	4	2	1	1	1	2	1
2010	1	2	1	2	1	2	1
2007	4	2	6	2	1	9	1
2007	4	2			9		1
2007	5	2	6	1	1	1	1
2007	4	2	3	1	1	2	1
2007	4	2	2	2	1	1	1
2007	4	2	3		1	1	1
2007	4	2	2	1	1	1	1
2009	4	2	4	2	1	1	1
2009	4	2	6	2	1	1	1
2009	5	2	5	1	2	1	1
2009	4	2	4	2	1	1	1
2009	5	2	4	3	1	1	1
2009	4	1	3	1	1	2	1
2007	4	1	1	1	1	1	1
2007	4	2	2	1	1	1	1
2007	4	2	2	1	1	1	1
2007	4	2	5	1	1		1
2007	4	2	5	1	1	2	1
2007	4	2	5	2	1	1	1
2007	4	2	6	2	1	1	1
2007	4	2	3	2	1	1	1
2007	4	2	1	1	1	1	1
2007	5	2	4	1	1	1	1
2007	5	2	5	1	1	1	1
2007	4	2	2	1	1	1	1
2007	4	2	2	1	1	1	1
2007	4	2	2	1	1	1	1
2007	3	2	2	2	1	1	1
2007	4	1	4	2	1		1
2007	4	1	3	1	2	2	1
2007	4	2	3	2	9	2	1
2007	4	2	5	1	1	1	1
2007	4	2	3	1	1	2	1
2007	4		2		1
2007	4	2	2	2	1	2	1
2007	2	1	2	2	1	1	1
2007	1	2	4	1	2	1	1
2007	5	2	5	2	1	2	1
2007	4	2	4	2	1	1	1
2007	4	2	3	1	1	2	1
2007	4	2	3	2	1	1	1
2007	4	3	2	2	1	2	1
2007	4	2	2	2	1	1	1
2007	4	2	2	2	1	1	1
2007	4	2	4	1	1	1	1
2007	2	2	3	2	1	1	1
2007	4	2	3	1	1	1	1
2007	4	2	3	2	1	9	1
2007	5	2	1	1	1	2	1
2007	4	2	2	2	1	1	1
2007	4	1	6	2	1	1	1
2007	4	2	3	2	1	2	1
2007	1	2	9	2	2	9	1
2007	4	2	6	1	1	2	1
2007	4	2	3	2	1	1	1
2007	4	2	6	1	2	1	1
2007	4	2	5	1	1	1	1
2007	4	2	1	2	1	2	1
2007	4	2	3	3	1	2	1
2007	4	2	2	2	1	2	1
2007	1	2			9		1
2007	4	2	2	2	1	1	1
2007	4	2	2	1	1	2	1
2007	4	2	1	1	1	1	1
2007	4	2		2	1	9	1
2007	4	2	3	1	1	2	1
2007	4	2	2	2	1	1	1
2007	4	2	2	2	1	1	1
2007	4	1	3	1	1	2	1
2007	4	1	1	2	1	2	1
2007	4	2	3	2	1	9	1
2007	4	2		1	1	2	1
2007	4	2	9	1	9	9	1
2007	4	2	2	9	1	9	1
2007	4	2	2	2	1	1	1
2007	4	2	4	1	1	2	1
2007	4	1	2	2	1	2	1
2007	4	2	3	1	1	1	1
2007	4	2	3	1	1	2	1
2007	4	2	9	2	2	1	1
2007	4	2	3	2	1	1	1
2007	2	2	1	1	1	1	1
2007	4			1	2	2	1
2007	4	2	2	1	1		1
2007	4	2	5	1	1	1	1
2007	5	1	3	1	2	2	1
2007	4	2	3	3	2	9	1
2007	4	1	1	1	1	2	1
2007	4	2	3	2	1	2	1
2007	4	2	3	1	1	1	1
2007	4	2		9	9	9	1
2007	4	2	3	1	1	1	1
2007	4	2	9	1	1	1	1
2007	4	2	2	1	2	2	1
2007	3	2	1	3	1	1	1
2007	4	2	2	1	1	1	1
2007	4	2	2	1	1	2	1
2007	4	2	1	2	1	1	1
2007	4	2	3	3	1	1	1
2007	4	2	6	2	1	1	1
2007	4	2	2	3	1	1	1
2007	4	2	4	3	1	1	1
2007	4	2	3	1	1	1	1
2007	4	2	4	1	1	1	1
2007	4	2	6	3	1	1	9
2007	4	2	3	1	1	2	1
2007	5	2	1	1	1	1	1
2007	5	2	1	2	1	1	1
2007	5	2	3	2	1	1	1
2007	5	2	1	2	1	1	1
2007	5	2	6	2	1	1	1
2007	5	2	3	2	1	1	1
2007	5	2	5	1	1	1	1
2007	5	2	5	3	1	1	1
2007	5	2	3	3	1	1	1
2007	5	2	5	1	2	1	1
2007	5	3	1	1	1	1	1
2007	5	2	6	3	1	1	1
2007	5	2	3	2	1	1	1
2007	5	1	4	2	1	1	1
2007	5	2	3	1	2	1	1
2007	5	2	4	1	1	1	1
2007	5	2	3	1	2	1	1
2007	5	2	5	1	2	1	1
2007	5	2	3	1	2	1	1
2007	1	1	6	1	2	1	1
2007	5	2	1	1	1	1	1
2007	5	2	5	1	1	1	1
2007	5	2		2	1	2	1
2007	4	2	1	1	1	1	1
2007	4	2	2	1	1	2	1
2007	4	2		1	2	2	1
2007	4	2	9	9	9		1
2007	4	2	2	1	1		1
2007	4	2	4	1	1	1	1
2007	4	1	9		2	1	1
2007	5	2	2	1	1	1	1
2007	5	2	5	2	1	1	1
2007	4	2	3	1	1	2	1
2007	4	2	4	1	1	1	1
2007	4	2	3	3	1	9	1
2007	4	2	1	2	1	1	1
2007	4	2	4	1	1	1	1
2007	2	1	1	1	1	2	1
2007	4	2		3	1	9	1
2007	4	2	2	1	1	2	1
2007	4	2	3	1	1	2	1
2007	1	2	3	2	1	1	1
2007	4	3	1	2	1		1
2007	4	1	1	1	1	2	1
2007	4	2	3	2	1	2	1
2007	5	2	2	1	2	1	1
2007	4	2	4	2	1	2	1
2007	5	2	2	1	9	1	1
2007	5	2	2	1	1	1	1
2007	4	2		2	1	9	1
2007	9	2	3	1	1	1	1
2007	4	2		2	1		1
2007	4	2	3	2	1	1	1
2007	5	2	4	2	1	1	1
2007	5	2	1	2	1	1	1
2007	4	2	3	2	1	1	1
2007	4	2	2	1	1	2	1
2007	5	1	2	2	1	1	1
2007	4	2		1	1	9	1
2007	4	2	1	1	2	2	1
2007	4	2		9	9		1
2007	4	2	2	2	1	2	1
2007	4	2	2	2	2	1	1
2007	4	1		1	1	9	1
2007	4	2		3	1	9	1
2007	4	2	1	1	1	1	1
2007	4	1	3	1	2		1
2007	5	2	3	3	1	1	1
2007	4	2	2	2	1	2	1
2007	4	2	1	2	1	2	1
2007	4	2	1	2	1	1	1
2007	4	2	2	2	1	1	1
2007	5	2	6	2	2	1	1
2007	4	2	3	1	1	1	1
2007	4	2	4	1	1	1	1
2007	5	2	3	2	1	1	1
2007	4	2	3	2	1	2	1
2007	1	2	2	1	1	1	1
2007	1	2	2	1	1	1	1
2007	4	2	3	2	1	1	1
2007	2	2	2	1	1	1	1
2007	1	1	1	1	1	2	1
2007	4	2	5	1	1	1	1
2007	4	2	2	1	1	1	1
2007	4	2	2	1	1	2	1
2007	4	2	2	3	1	2	1
2007	4	2	3	2	1	1	1
2007	5	2	4	2	1		1
2007	4	1	1	2	1	2	1
2007	4	2	1	1	1	2	1
2007	4	1	3	2	1	2	1
2007	4	2	6	2	1	1	1
2007	4	2	2	2	1	9	1
2007	5	2	9	2	1	9	1
2007	4	2	2	2	1	1	1
2007	4	2	3	1	1	1	1
2007	5	2	3	1	1	1	1
2007	5	2	5	1	1	2	1
2007	4	2	3	1	1	1	1
2007	4	2	9	1	1	2	1
2007	4	2	4	1	2	1	1
2007	4	2	3	1	1	1	1
2007	4	2	2	1	1	1	1
2007	4	1	1	1	2	1	1
2007	4	2	3	2	1	1	1
2007	4	2	4	1	1	2	1
2007	4	2	2	1	1	1	1
2007	4	2	3	2	1	1	1
2007	4	2	5	1	1	2	1
2007	4	2	3	2	1	2	1
2007	4	1	9	1	1	2	1
2007	4	2	1	2	1	1	1
2007	4	2	1	2	1	1	1
2007	4	2	2	2	1	1	1
2007	4	2	3	2	1	1	1
2007	4	1	3	1	1	2	1
2007	4	2	3	1	1	2	1
2007	4	2	1	1	1	2	1
2007	4	1	1	1	1	2	1
2007	4	2	6	1	1	1	1
2007	4	2	3	1	1	1	1
2007	4	2	3	2	1	1	1
2007	4	2	3	1	1	1	1
2007	4	2	6	1	1	1	1
2007	4	2	3	1	1	2	1
2007	4	2	3	2	1	1	1
2007	4	2	3	1	1	1	1
2007	4	2	2	1	1	1	1
2007	4	2	6	2	1	1	1
2007	4	2	3	1	1	2	1
2007	4	2	3		1	2	1
2007	4	2	5	1	1	1	1
2007	4	2	3	1	1	1	1
2007	4	2	3	2	1	1	1
2007	4	2	5	1	1	1	1
2007	1	2	6	2	1	2	1
2007	4	2	3	1	1	1	1
2007	4	2	5	2	1	1	1
2007	4	1	6	1	1	2	1
2007	4	2	5	1	1	2	1
2007	4	2	3	2	1	1	1
2007	4	2	3	1	1	2	1
2007	4	2	3	1	1	2	1
2007	1	2	4	1	1	1	1
2007	4	2	3	1	1	2	1
2007	4	2	3	1	1	2	1
2007	4	2	1	1	1	1	1
2007	4	2	2	2	1	1	1
2007	4	2	1	2	1	1	1
2007	4	2	4	2	1	1	1
2007	4	2	1	1	1	1	1
2007	4	2	5	1	1	1	1
2007	4	2	5	2	1	2	1
2007	4	2	4	1	1	1	1
2007	4	2	3	1	1	2	9
2007	4			3	1		1
2007	4	2		2	1		1
2007	4	2	2	2	1	2	1
2007	4	2		1	1		1
2007	4	2		9	9		1
2007	4	2	3	2	2	1	1
2007	4	2		9	9		1
2007	4	1			9		1
2007	4	1	4	2	1	2	1
2007	4	2	1	1	1		1
2007	1			1	1		1
2007	4	2	9	9	9		1
2007	4	2		2	9		1
2007	4	2	6	2	1		1
2007	4	2		2	9		1
2007	4	2		2	1	9	1
2007	4	2	9	1	2		1
2007	4	2	2	2	1		1
2007	4	2		9	9		1
2007	4	1	3	1	2	9	1
2007	4	1			1		1
2007	4	2	4	1	1	2	1
2007	4	2		9	1	9	1
2007	4	2	3	1	2		1
2007	1	1	3	2	1	2	1
2007	4	2		9	9		1
2007	4	2			9		1
2007	4	2	9	9	9		1
2007	4	1	6	2	1		1
2007	9	2	4	1	1		1
2007	4	1		9	9		1
2007	4	2		9	9		1
2007	4	2		9	9		1
2007	4	2		2	1		1
2007	4	2	3	2	1		1
2007	4	2	9	3	1		1
2007	4	2		2	1		1
2007	4	1	2	1	1		1
2007	4	2		9	9		1
2007	4	2	5	2	1		1
2007	4	2	4	3	1		1
2007	4	1	4	2	1		1
2007	4	1	4	2	2		1
2007	4	2		9	9		1
2007	4	2		1	1		1
2007	4	2	4	3	1		1
2007	4	2	4	2	1		1
2007	4	2	3	2	1		1
2007	4	2	3	2	1	2	1
2007	4	1	1	1	1	2	1
2007	4	2	2	2	1	1	1
2007	4	2	2	1	2	1	1
2007	4	2	2	1	1	1	1
2007	4	1	1	1	1	2	1
2007	4	2	4	2	1	2	1
2007	5	2	3	1	1	1	1
2007	5	2	3	1	1	1	1
2007	5	2	5	3	1	2	1
2007	4	2	3	2	1	1	1
2007	5	2	9	1	1	1	1
2007	4	1	4	1	1	1	1
2007	5	2	5	1	1	2	1
2007	5	2	5	1	1	1	1
2007	4	1	3	1	1	1	1
2007	5	2	3	1	1	1	1
2007	5	2	3	1	1	1	1
2007	4	2	3	1	1	1	1
2007	5	2	5	3	1	1	1
2007	4	2	3	1	1	2	1
2007	4	2	2	1	1	2	1
2007	5	2	5	1	1	1	1
2007	5	2	4	1	1	2	1
2007	5	2	4	2	1	1	1
2007	5	2	5	3	1	1	1
2007	4	2	1	2	1	2	1
2007	4	2	5	2	1	2	1
2007	4	2	5	1	1	2	1
2007	4	2	3	1	1	2	1
2007	5	2	5	2	1	1
2007	4	2	2	2	1	1	1
2007	4	1	2	2	1	1	1
2007	4	2		2	1	1	1
2007	4	2	2	2	1	1
2007	4	2	9	2	2	1	9
2007	5	2	2	1	1	2	1
2007	9	2	4	2	1		1
2007	9	1	2	2	1	1	1
2007	4	2	5	3	1	2	1
2007	4	2	9	2	1	2	1
2007	4	2	4	1	1	1	1
2007	4	2	2	1	1	2	1
2007	4	2	2	2	1	1	1
2007	4	2	5	2	1	1	1
2007	4	1	9	1	1	2	1
2007	4	2	4	1	9	2	1
2007	4	2	9	2	1	9	1
2007	4	1	4	3	1	2	1
2007	4	2	5	3	1	1	1
2007	4	2	4	2	1	1	1
2007	4	2		1	2	2	1
2007	4	2	3	1	1	2	1
2007	4	2	2	1	2	2	1
2007	4	2	2	1	1	2	1
2007	4	1	9	1	2	2	1
2007	4			1	9	2	1
2007	4	1	9	2	9		1
2007	4	1		1	1	2	1
2007	4	2	6	1	2	2	1
2007	4	2	2	2	1	2	1
2007	4	2	2	1	1	1	1
2007	4	2	4	3	1	1	1
2007	4	2	3	1	1	1	1
2007	4	2	3	1	1	1	1
2007	4	2	3	1	1	2	1
2007	4	2	3	2	1	2	1
2007	4	2	3	1	1	2	1
2007	1	1	4	1	1	2	1
2007	4	2	2	2	1	1	1
2007	4	2	5	1	2	1	1
2007	4	2	2	1	1	1	1
2007	4	2	3	2	1	2	1
2007	4	2	3	1	1	2	1
2007	4	1	3	1	2	2	1
2007	4	2	2	1	1	1	1
2007	4	2	3	1	1	1	1
2007	4	2	3	1	1	1	1
2007	4	2	3	1	1	9	1
2007	4	1	2	1	1	2
2007	4	2	5	2	1	2	1
2007	4	2	2	1	1	1	1
2007	4	2	4	1	1	1	1
2007	1	2		1	1	2	1
2007	4	2	3	1	1	1	9
2007	4	2	2	1	1	1	1
2007	4	2	2	2	1	2	1
2007	4	2	2	1	1	2	1
2007	4	2	3	1	1	1	1
2007	1	1	3	1	1	2	1
2007	4		3	1	1	1	1
2007	4	2	5	1	1	2	1
2007	4	2	2	2	1	1	1
2007	4	2	2	1	1	2	1
2007	4	2	5	1	1	2	1
2007	4	2	4	2	1	2	1
2007	4	2	4	1	1	1	1
2007	4	2	2	1	1	1	1
2007	4	2	2	2	1	1	1
2007	4	2	6	1	1	1	1
2007	4	2	2	2	1	2	1
2007	4	2	3	2	1	2	1
2007	4	2	3	1	1	1	1
2007	4	2	4	1	1	1	1
2007	4	2	2	2	1	9	9
2007	4	2	3	1	1	9	1
2007	9	2	4	1	1	9	1
2007	4	2	4	1	1	1	1
2007	1	2	5	2	1	2	1
2007	4	2	2	1	1	2	1
2007	2	1	1	1	1	2	1
2007	4	2	4	2	1	2
2007	4	2	6	1	1	9	1
2007	4	2	4	1	1	2	1
2007	4	2	3	1	2		1
2007	5	2	4	2	1	2	1
2007	4	1	1	2	1	2	1
2007	4	2	5	1	1	1	1
2007	4	2	4	2	1	2	1
2007	2	2	2	1	1	1	1
2007	1	2	4	2	1	2	1
2007	4	2	6	9	9	2	1
2007	4	2	1	2	1	1	1
2007	4	2	3	1	1	1	1
2007	4	2	2	1	1	1	1
2007	4	2	2	1	1	2	1
2007	1	1	3	1	1	1	1
2007	4	2	2	2	1	1	1
2007	4	2	3	3	1	1	1
2007	4	2	4	2	1	2	1
2007	4	1	3	1	1	1	1
2007	4	1	2	2	1	1	1
2007	5	2	1	2	1	1	1
2007	5	2	3	1	1	1
2007	4	2	3	1	1	1	1
2007	4	2	1	3	1	1	1
2007	5	2	1	1	1	1	1
2007	5	2	3	1	1	1	1
2007	4	2	2	2	1	1	1
2007	4	2	6	2	1	1
2007	4	2	3	2	1	2
2007	4	2	5	1	2	2
2007	4	2	9	1	1	1	1
2007	4	2	9	2	2	1	1
2007	4	2	9	1	1	1	1
2007	4	2	9	1	9	2	1
2007	4	2	9	1	1	1	1
2007	4	2	9	1	1	1	1
2007	4	2	9	2	9	9	1
2007	4	2	9	1	2	9	1
2007	4	2	9	9	9	9	1
2007	5	2	1		1	2	1
2007	4	2	9	2	9	1	1
2007	4	2	9	1	9	1	1
2007	4	2	9	1	9	1	1
2007	4	2	9	1	1	1	1
2007	4	2	9	1	1	1	1
2007	1	2	3	1	1	2	1
2007	5	2	3	1	1	1	1
2007	4	1	1	1	1	1	1
2007	4	1	1	1	2	2	1
2007	2	2	1	1	1	1	1
2007	4	2	2	1	1	1	1
2007	4	2	5	2	1	1	1
2007	9	2	3	2	1	1	1
2007	2	2	1	2	1	1	1
2007	1	2	1	2	1	1	1
2007	5	2	3	3	2	1	1
2007	4	1	1	1	1	1	1
2007	4	2	9	1	1	1	1
2007	5	2	3	1	2	1	1
2007	2	2	5	3	1	1	1
2007	2	2	5	2	1	2	1
2007	9	2	9	3	1	1	9
2007	5	2	1	1	1	1	1
2007	3	2	2	2	1	2	1
2007	4	2	3	2	2	1	1
2007	5	2	3	1	1	2	1
2007	4	2	2	1	1	1	1
2007	9	2	9	1	1	1	9
2007	1	2	2	3	1	9	1
2007	4	2		1	1	1	1
2007	4	3	3	1	2	1
2007	4	2	2	2	1	1	1
2007	4	2	3	2	1	1	1
2007	4	1	1	1	1	2	1
2007	4	2	5	2	1	1	1
2007	4	2	3	2	1	1	1
2007	4	1	3	1	1	1	1
2007	5	2	2	1	1	1	1
2007	5	2	2	2	1	1	1
2007	5	2	1	1	2	1	1
2007	5	2	1	1	2	2	1
2007	5	2	1	2	1	1	1
2007	4	2	2	1	1	1	1
2007	4	2	2	1	1	1	1
2007	4	2	3	1	1	1	1
2007	4	2	2	1	1	1	1
2007	4	2	2	1	1	2	1
2007	4	2	2	1	1	1	1
2007	1	1	2	2	1	1	1
2007	5	2	2	2	1	1	1
2007	5	2	4	2	1	2	1
2007	4	2	3	2	1	2	1
2007	5	2	4	2	1	2	1
2007	4	2	2	2	1	2	1
2007	4	2	3	1	1	1	9
2007	4	2	5	2	1	1	1
2007	4	2	4	1	1	1	1
2007	1	1	1	1	1	2	1
2007	4	2	3	2	1	9	9
2007	1	2	4	2	1	1	1
2007	4	2	6	3	2	1	1
2007	4	2	3	2	1	1	1
2007	5	1	1	1	9	2	1
2007	5	2	2	3	1	1	1
2007	4	2	5	2	1	1	1
2007	5	2	2	1	1	1	1
2007	5	1	2	1	2	2	1
2007	5	1	2	9	2	9	1
2007	5	2	5	1	1	9	1
2007	5	3	4	2	1	1	1
2007	5	2	2	2	1	2	1
2007	5	2	2	2	1	1	1
2007	5	9	1	1	1	9
2007	4	2	4		1
2007	4	2	5		1
2007	4	1	2		1
2007	4	2	5	2	9	9	1
2007	4	9	9	1	1	9	1
2007	4	2		2	1	9	1
2007	4	1		1	1	9	1
[truncated: 19,898 more rows]
